# Supplementary material for: Inflammation as a therapeutic target for osteoarthritis: A literature review of clinical trials
Source: Clin Rheumatol. 2024 Jul 3;43(8):2417–33. doi: 10.1007/s10067-024-07042-y (PMC11269414; doi:10.1007/s10067-024-07042-y)
Supplement: Supplementary file 1 — Supplementary file1 (XLSX 36 KB) [file 10067_2024_7042_MOESM1_ESM.xlsx]

## Sheet: Sheet1
Intention-to-treat	Study ID	Experimental	Comparator	Weight	D1	D2	D3	D4	D5	Overall
	Gineyts, 2004	ibuprofen	placebo	1									Low risk
	Xu, 2020	NSAIDs	NA	1									Some concerns
	Ferrero, 2021	MTX	placebo	1									High risk
	Wang, 2023	MTX	placebo	1
	Enteshari-Moghaddam, 2019	MTX	placebo	1								D1	Randomisation process
	Holanda, 2007	MTX	placebo	1								D2	Deviations from the intended interventions
	Lee, 2018	HCQ	placebo	1								D3	Missing outcome data
	Kedor, 2021	HCQ	placebo	1								D4	Measurement of the outcome
	Saviola, 2012	HCQ	placebo	1								D5	Selection of the reported result
	Kingsbury, 2018	HCQ	placebo	1
	Bonfante, 2008	HCQ	placebo	1
	Jokar, 2013	HCQ	placebo	1
	Fioravanti, 2009	infliximab	placebo	1
	Chevalier, 2015	Adalimumab	placebo	1
	Aitken, 2018	adalimumab	placebo	1
	Kloppenburg, 2018	Etanercept	placebo	1
	Verbruggen, 2012	adalimumab	placebo	1
	Wang, 2018	Adalimumab	hyaluronic acid	1
	Cohen, 2011	Interleukin-1 inhibitors	placebo	1
	Chevalier, 2009	anakinra	placebo	1
	Fleischmann, 2019	lutikizumab	placebo	1
	Wang, 2017	lutikizumab	placebo	1
	Schieker, 2020	canakinumab	placebo	1
	Kloppenburg, 2019	lutikizumab	placebo	1
	Davis, 2020	colchicine	placebo	1
	Dossing, 2023	colchicine	placebo	1
	Das, 2002	colchicine	placebo	1
	Das, 2002	colchicine	placebo	1
	Aran, 2011	colchicine	placebo	1
	Leung, 2018	colchicine	placebo	1
	Kvien, 2008	prednisolone	placebo	1
	Wenham, 2012	prednisolone	placebo	1
	Kroon, 2019	prednisolone	placebo	1
	Kuszewski, 2020	Fish oil	placebo	1
	Hill, 2016	High dose	Low dose	1
	Deutsch, 2007	NKO™	placebo	1
	Suzuki, 2016	krill oil	placebo	1
	Laslett, 2024	krill oil	placebo	1
	Srivastava,2016	CL	placebo	1
	Wang, 2020	CL	placebo	1
	Zegels, 2013	CS	placebo	1
	Wildi, 2011	CS	placebo	1
	Rozendaal, 2008	GS	placebo	1
	McAlindon, 2004	GS	placebo	1
	Giordano, 2009	GS	placebo	1
	Roman-Blas, 2017	CS PLUS GS	placebo	1
	Clegg,2006	GS + CS	placebo	1
	Fransen, 2015	CS+ GS	placebo	1
	Gallelli, 2013	NSAIDs	NSAIDs	1
